# Supplementary material for: Blumea htamanthii (Asteraceae), a new species from Myanmar
Source: PhytoKeys. 2020 Jan 10;138:225–32. doi: 10.3897/phytokeys.138.38815 (PMC6969051; doi:10.3897/phytokeys.138.38815)
Supplement: XML Treatment for Blumea htamanthii [file phytokeys.138.38815-treatment1.xml]

<!DOCTYPE tp:taxon-treatment
  PUBLIC "-//TaxonX//DTD Taxonomic Treatment Publishing DTD v0 20100105//EN" "tax-treatment-NSO.dtd">
<tp:taxon-treatment xmlns:tp="http://www.plazi.org/taxpub"><tp:treatment-meta><kwd-group><label>Taxon classification</label><kwd><named-content xmlns:xlink="http://www.w3.org/1999/xlink" content-type="kingdom">Plantae</named-content></kwd><kwd><named-content xmlns:xlink="http://www.w3.org/1999/xlink" content-type="order">Asterales</named-content></kwd><kwd><named-content xmlns:xlink="http://www.w3.org/1999/xlink" content-type="family">Asteraceae</named-content></kwd></kwd-group><mixed-citation publication-type="journal"><person-group><name><surname>Peng</surname><given-names>Yulan</given-names></name><name><surname>Yang</surname><given-names>Chenxuan</given-names></name><name><surname>Luo</surname><given-names>Yan</given-names></name></person-group><article-title><italic><tp:taxon-name><tp:taxon-name-part taxon-name-part-type="genus" reg="Blumea">Blumea</tp:taxon-name-part> <tp:taxon-name-part taxon-name-part-type="species" reg="htamanthii">htamanthii</tp:taxon-name-part></tp:taxon-name></italic> (<tp:taxon-name><tp:taxon-name-part taxon-name-part-type="family">Asteraceae</tp:taxon-name-part></tp:taxon-name>), a new species from Myanmar</article-title><source>PhytoKeys</source><day>10</day><month>1</month><year>2020</year><volume>138</volume><fpage>225</fpage><lpage>232</lpage><pub-id pub-id-type="doi">10.3897/phytokeys.138.38815</pub-id></mixed-citation></tp:treatment-meta><tp:nomenclature><tp:taxon-name><object-id xmlns:xlink="http://www.w3.org/1999/xlink" content-type="arpha" xlink:type="simple">6EF01D16-1467-56EE-920D-572BF5A71C5F</object-id>
            <tp:taxon-name-part taxon-name-part-type="genus" reg="Blumea">Blumea</tp:taxon-name-part>
            <tp:taxon-name-part taxon-name-part-type="species" reg="htamanthii">htamanthii</tp:taxon-name-part>
            <object-id xmlns:xlink="http://www.w3.org/1999/xlink" content-type="ipni" xlink:type="simple">urn:lsid:ipni.org:names:77204219-1</object-id>
          </tp:taxon-name><tp:taxon-authority>Y.L.Peng, C.X.Yang &amp; Y.Luo</tp:taxon-authority><tp:taxon-status xmlns:xlink="http://www.w3.org/1999/xlink" xlink:type="simple">sp. nov.</tp:taxon-status><xref ref-type="fig" rid="F1">Figs 1</xref><xref ref-type="fig" rid="F2">, 2</xref></tp:nomenclature><tp:treatment-sec sec-type="diagnosis" id="SECID0ECEAC"><title>Diagnosis.</title><p>This new species is the most similar to <italic><tp:taxon-name><tp:taxon-name-part taxon-name-part-type="genus" reg="Blumea">Blumea</tp:taxon-name-part> <tp:taxon-name-part taxon-name-part-type="species" reg="bifolia">bifolia</tp:taxon-name-part></tp:taxon-name></italic> (Linn.) DC. in its obovate-oblong leaves, reflexed linear phyllaries, flat, alveolate, glabrous receptacles. However, it is distinguished by its leaf blades with papillary hairs and sparse multicellular villous, abaxial purple, 1–4 capitula at the ends of the peduncles and its unribbed achenes.</p></tp:treatment-sec><tp:treatment-sec sec-type="material" id="SECID0ETEAC"><title>Type.</title><p><bold>Myanmar</bold>: Htamanthi Wildlife Sanctuary, Hkamti District of Sagaing Region, the cliff near the edges of the forest along the branch river of Chindwin River, elevation 127 m, <named-content xmlns:xlink="http://www.w3.org/1999/xlink" content-type="dwc:verbatimCoordinates" xlink:type="simple"><named-content content-type="geo-json" specific-use="{&#34;type&#34;:&#34;Point&#34;,&#34;coordinates&#34;:[95.431975,25.494859]}" id="NCID0E5EAC" xlink:type="simple">25.4948593°N, 95.4319749°E</named-content></named-content> , May 23 2019,Y.L. Peng, C.X. Yang &amp; Y. Luo, SE02614 (Holotype CDBI!, Isotype HITBC!, RAF!).</p></tp:treatment-sec><tp:treatment-sec sec-type="description" id="SECID0EDFAC"><title>Description.</title><p>Annual herbs, herbaceous, 5–25 cm tall. Stems erect, occasionally procumbent, villous with multicellular hairs, leaves basal rosette or sub-basal rosette and a few cauline, petioles 0.2 to 0.3 cm long, at the base of petioles with white pilose hairs, lamina obovate or obovate-oblong, thinly papyraceous, 0.9–3.5 × 0.3–1.2 cm, acute at the apex, base abruptly constricted into winged petiole, margins distantly dentate, villous with multicellular hairs, both surfaces hairy, significantly discoloured, upper surface bright green, leaf blade with papillary hairs and sparse multicellular pilose, multicellular pilose on the veins are dense, lower surface purple, the base of margins serrate, apex acute; inflorescences loose panicles, 3–10 cm long, capitula terminal, rarely axillary, 1–4 heads at the ends of the peduncles, 4–6 mm in diameter, peduncles 5–25 mm long with white pilose hairs; phyllaries herbaceous, slightly longer than the florets, 10–20 mm long, phyllaries in 5 (–6)-seriate, reflexed, outer phyllaries linear, with colleters and pilose hairs, lower part of the inner phyllaries lanceolate, upper part abruptly reduced to a linear tip, the middle and upper part margin of the inner phyllaries lacerate, with sparse multicellular hairs, receptacle 0.5–1 mm in diameter, flat or slightly convex, alveolate, glabrous. Florets yellow, tubular, glabrous; those of the bisexual florets, corolla tube 3.5–4.5 mm long, with 5 ovate, papillate lobes, styles of the hermaphroditic flowers are wrapped in a slightly longer stamen tube; those of the female florets are filiform, up to 3.5 mm long, with 2 to 3 lobed, corolla tube 1–1.5 mm long. Cypselas pale brown, oblong, pubescent, not ribbed, 0.4–0.6 mm long, pilose; pappus carducous, white, 3–4 mm long.</p><fig id="F1" position="float" orientation="portrait"><object-id xmlns:xlink="http://www.w3.org/1999/xlink" content-type="doi" xlink:type="simple">10.3897/phytokeys.138.38815.figure1</object-id><object-id xmlns:xlink="http://www.w3.org/1999/xlink" content-type="arpha" xlink:type="simple">6FE969CF-D907-52C6-8D90-6FA34FB608A4</object-id><label>Figure 1.</label><caption><p><italic><tp:taxon-name><tp:taxon-name-part taxon-name-part-type="genus" reg="Blumea">Blumea</tp:taxon-name-part> <tp:taxon-name-part taxon-name-part-type="species" reg="htamanthii">htamanthii</tp:taxon-name-part></tp:taxon-name></italic> Y.L.Peng, C.X.Yang &amp; Y.Luo, sp. nov. <bold>A</bold> habit <bold>B</bold> the inner phyllary <bold>C</bold> the outer phyllary <bold>D</bold> bisexual floret <bold>E</bold> female floret <bold>F</bold> style of bisexual floret <bold>G</bold> magnified part of upper surface of the leaf. Drawings: Jian Gu based on the holotype.</p></caption><graphic xmlns:xlink="http://www.w3.org/1999/xlink" xlink:href="phytokeys-138-225-g001.jpg" position="float" orientation="portrait" xlink:type="simple" id="oo_370311.jpg"><uri content-type="original_file" xlink:type="simple">https://binary.pensoft.net/fig/370311</uri></graphic></fig><fig id="F2" position="float" orientation="portrait"><object-id xmlns:xlink="http://www.w3.org/1999/xlink" content-type="doi" xlink:type="simple">10.3897/phytokeys.138.38815.figure2</object-id><object-id xmlns:xlink="http://www.w3.org/1999/xlink" content-type="arpha" xlink:type="simple">408DF50B-AD44-52CA-98FD-C617952F4FA4</object-id><label>Figure 2.</label><caption><p><italic><tp:taxon-name><tp:taxon-name-part taxon-name-part-type="genus" reg="Blumea">Blumea</tp:taxon-name-part> <tp:taxon-name-part taxon-name-part-type="species" reg="htamanthii">htamanthii</tp:taxon-name-part></tp:taxon-name></italic> Y.L.Peng, C.X.Yang &amp; Y.Luo , sp. nov. in the field and magnified leaves and receptacle <bold>A</bold> the whole plant <bold>B</bold> inflorescences <bold>C</bold> the abaxial surface of the leaf <bold>D</bold> receptacle <bold>E</bold> the upper surface of the leaf <bold>F</bold> magnified part of upper surface of the leaf <bold>G</bold> basal leaves. Photos: Y.L. Peng.</p></caption><graphic xmlns:xlink="http://www.w3.org/1999/xlink" xlink:href="phytokeys-138-225-g002.jpg" position="float" orientation="portrait" xlink:type="simple" id="oo_370312.jpg"><uri content-type="original_file" xlink:type="simple">https://binary.pensoft.net/fig/370312</uri></graphic></fig></tp:treatment-sec><tp:treatment-sec sec-type="etymology" id="SECID0EUHAC"><title>Etymology.</title><p>The new specific epithet “htamanthii” refers to the name of the town along the Chindwin River, Hkamti District of Sagaing, Myanmar, where the novel species was discovered.</p></tp:treatment-sec><tp:treatment-sec sec-type="phenology" id="SECID0EDIAC"><title>Phenology.</title><p>Flowering and fruiting April to June.</p></tp:treatment-sec><tp:treatment-sec sec-type="distribution" id="SECID0EIIAC"><title>Distribution and habitat.</title><p>Myanmar. Sagaing, Htamanthi; <italic><tp:taxon-name><tp:taxon-name-part taxon-name-part-type="genus" reg="Blumea">Blumea</tp:taxon-name-part> <tp:taxon-name-part taxon-name-part-type="species" reg="htamanthii">htamanthii</tp:taxon-name-part></tp:taxon-name></italic> is only known from the type collection along the branch river of Chindwin River, growing on the steep rocks near the forest from 66–366 m altitude above mean sea level, 25.4948°–25.5152°N, 95.4319°–95.5268°E in the Htamanthii Nature Reserve.</p></tp:treatment-sec><tp:treatment-sec sec-type="material" id="SECID0EZIAC"><title>Additional material examined.</title><p><named-content xmlns:xlink="http://www.w3.org/1999/xlink" content-type="dwc:verbatimCoordinates" xlink:type="simple"><named-content content-type="geo-json" specific-use="{&#34;type&#34;:&#34;Point&#34;,&#34;coordinates&#34;:[95.431915,25.494793]}" id="NCID0ECJAC" xlink:type="simple">25.4947931°N, 95.4319147°E</named-content></named-content>, elevation 121–129 m, 23 May 2019,Y.L Peng, C.X. Yang &amp;Y. Luo SE02645, SE02694 (CDBI, HITBC, RAF); <named-content xmlns:xlink="http://www.w3.org/1999/xlink" content-type="dwc:verbatimCoordinates" xlink:type="simple"><named-content content-type="geo-json" specific-use="{&#34;type&#34;:&#34;Point&#34;,&#34;coordinates&#34;:[95.526945,25.513214]}" id="NCID0EKJAC" xlink:type="simple">25.5132139°N, 95.5269449°E</named-content></named-content>, elevation 36–367 m, 26 May 2019, Y.L. Peng, C.X. Yang &amp; Y. Luo SE02730, SE02731, SE02736 (CDBI, HITBC, RAF); <named-content xmlns:xlink="http://www.w3.org/1999/xlink" content-type="dwc:verbatimCoordinates" xlink:type="simple"><named-content content-type="geo-json" specific-use="{&#34;type&#34;:&#34;Point&#34;,&#34;coordinates&#34;:[95.526758,25.512705]}" id="NCID0ESJAC" xlink:type="simple">25.5127053°N, 95.5267582°E</named-content></named-content>, elevation 366 m, 27 May 2019, Y.L Peng, C.X. Yang &amp; Y. Luo, SE02769 (CDBI, HITBC, RAF); <named-content xmlns:xlink="http://www.w3.org/1999/xlink" content-type="dwc:verbatimCoordinates" xlink:type="simple"><named-content content-type="geo-json" specific-use="{&#34;type&#34;:&#34;Point&#34;,&#34;coordinates&#34;:[95.526814,25.512831]}" id="NCID0E1JAC" xlink:type="simple">25.5128305°N, 95.5268144°E</named-content></named-content>, elevation 366 m, 27 May 2019, SE02770 (CDBI, HITBC, RAF), <named-content xmlns:xlink="http://www.w3.org/1999/xlink" content-type="dwc:verbatimCoordinates" xlink:type="simple"><named-content content-type="geo-json" specific-use="{&#34;type&#34;:&#34;Point&#34;,&#34;coordinates&#34;:[95.526293,25.513315]}" id="NCID0ECKAC" xlink:type="simple">25.5133152°N, 95.5262927°E</named-content></named-content>, elevation 340 m, 27 May 2019, Y.L Peng, C.X. Yang &amp; Y. Luo SE02777 (CDBI, HITBC, RAF); <named-content xmlns:xlink="http://www.w3.org/1999/xlink" content-type="dwc:verbatimCoordinates" xlink:type="simple"><named-content content-type="geo-json" specific-use="{&#34;type&#34;:&#34;Point&#34;,&#34;coordinates&#34;:[95.526604,25.512809]}" id="NCID0EKKAC" xlink:type="simple">25.5128089°N, 95.5266037°E</named-content></named-content>, elevation 160 m, 27 May 2019, Y.L Peng, C.X. Yang &amp; Y. Luo SE02806, SE02861(CDBI, HITBC, RAF).</p></tp:treatment-sec><tp:treatment-sec sec-type="discussion" id="SECID0EPKAC"><title>Discussion.</title><p><italic><tp:taxon-name><tp:taxon-name-part taxon-name-part-type="genus" reg="Blumea">Blumea</tp:taxon-name-part> <tp:taxon-name-part taxon-name-part-type="species" reg="htamanthii">htamanthii</tp:taxon-name-part></tp:taxon-name></italic> resembles <italic><tp:taxon-name><tp:taxon-name-part taxon-name-part-type="genus" reg="Blumea">B.</tp:taxon-name-part> <tp:taxon-name-part taxon-name-part-type="species" reg="bifoliata">bifoliata</tp:taxon-name-part></tp:taxon-name></italic> (Linn.) DC. and <italic><tp:taxon-name><tp:taxon-name-part taxon-name-part-type="genus" reg="Blumea">B.</tp:taxon-name-part> <tp:taxon-name-part taxon-name-part-type="species" reg="diffusa">diffusa</tp:taxon-name-part></tp:taxon-name></italic> R. Br. ex Benth. in its reflexed linear phyllaries, flat, alveolate, glabrous receptacle and obovate leaves. <italic><tp:taxon-name><tp:taxon-name-part taxon-name-part-type="genus" reg="Blumea">Blumea</tp:taxon-name-part> <tp:taxon-name-part taxon-name-part-type="species" reg="htamanthii">htamanthii</tp:taxon-name-part></tp:taxon-name></italic> differs from <italic><tp:taxon-name><tp:taxon-name-part taxon-name-part-type="genus" reg="Blumea">B.</tp:taxon-name-part> <tp:taxon-name-part taxon-name-part-type="species" reg="bifoliata">bifoliata</tp:taxon-name-part></tp:taxon-name></italic> by erect stem and basal bicolour rosette leaves, abaxially purple, with short petioles, leaf blade with papillary hairs and sparse multicellular villous and 1–4 capitula at the ends of the peduncles, achenes not ribbed (vs. leaves sessile, one colour, villous with multicellular hairs and stipitate glands, solitary capitula, achenes 6–10 ribbed) (Table <xref ref-type="table" rid="T1">1</xref>). <italic><tp:taxon-name><tp:taxon-name-part taxon-name-part-type="genus" reg="Blumea">Blumea</tp:taxon-name-part> <tp:taxon-name-part taxon-name-part-type="species" reg="htamanthii">htamanthii</tp:taxon-name-part></tp:taxon-name></italic> differs from <italic><tp:taxon-name><tp:taxon-name-part taxon-name-part-type="genus" reg="Blumea">B.</tp:taxon-name-part> <tp:taxon-name-part taxon-name-part-type="species" reg="diffusa">diffusa</tp:taxon-name-part></tp:taxon-name></italic> in erect stems and leaves with short petioles, cauline leaf base not amplexicaulous, and 1–4 capitula at the ends of the peduncles (vs. stems procumbent, leaves sessile, one colour, cauline amplexicaulous, solitary capitula) (Table <xref ref-type="table" rid="T1">1</xref>). In addition, <italic><tp:taxon-name><tp:taxon-name-part taxon-name-part-type="genus" reg="Blumea">B.</tp:taxon-name-part> <tp:taxon-name-part taxon-name-part-type="species" reg="bicolor">bicolor</tp:taxon-name-part></tp:taxon-name></italic> is endemic in the Philippines with abaxially purple leaves (<xref ref-type="bibr" rid="B6">Merrill 1912</xref>, <xref ref-type="bibr" rid="B10">Randeria 1960</xref>). However, it is a tall erect herb with leaves aggregated in the middle portion of the stem, leave blade oblong elliptic, 5.5–23.5 × 1.3–8.6 cm and achenes ribbed. Its morphological traits are significantly different from those of <italic><tp:taxon-name><tp:taxon-name-part taxon-name-part-type="genus" reg="Blumea">B.</tp:taxon-name-part> <tp:taxon-name-part taxon-name-part-type="species" reg="htamanthii">htamanthii</tp:taxon-name-part></tp:taxon-name></italic> (Table <xref ref-type="table" rid="T1">1</xref>).</p><table-wrap id="T1" position="float" orientation="portrait"><label>Table 1.</label><caption><p>A list of the morphological differences between <italic><tp:taxon-name><tp:taxon-name-part taxon-name-part-type="genus" reg="Blumea">Blumea</tp:taxon-name-part> <tp:taxon-name-part taxon-name-part-type="species" reg="tamanthii">tamanthii</tp:taxon-name-part></tp:taxon-name></italic>, <italic><tp:taxon-name><tp:taxon-name-part taxon-name-part-type="genus" reg="Blumea">B.</tp:taxon-name-part> <tp:taxon-name-part taxon-name-part-type="species" reg="bifoliata">bifoliata</tp:taxon-name-part></tp:taxon-name></italic>, <italic><tp:taxon-name><tp:taxon-name-part taxon-name-part-type="genus" reg="Blumea">B.</tp:taxon-name-part> <tp:taxon-name-part taxon-name-part-type="species" reg="diffusa">diffusa</tp:taxon-name-part></tp:taxon-name></italic> and <italic><tp:taxon-name><tp:taxon-name-part taxon-name-part-type="genus" reg="Blumea">B.</tp:taxon-name-part> <tp:taxon-name-part taxon-name-part-type="species" reg="bicolor">bicolor</tp:taxon-name-part></tp:taxon-name></italic>.</p></caption><table id="TID0E55AE" rules="all"><tbody><tr><th rowspan="1" colspan="1">Characters</th><th rowspan="1" colspan="1">
                    <italic><tp:taxon-name><tp:taxon-name-part taxon-name-part-type="genus" reg="Blumea">Blumea</tp:taxon-name-part> <tp:taxon-name-part taxon-name-part-type="species" reg="htamanthii">htamanthii</tp:taxon-name-part></tp:taxon-name></italic>
                  </th><th rowspan="1" colspan="1">
                    <italic><tp:taxon-name><tp:taxon-name-part taxon-name-part-type="genus" reg="Blumea">Blumea</tp:taxon-name-part> <tp:taxon-name-part taxon-name-part-type="species" reg="bifoliata">bifoliata</tp:taxon-name-part></tp:taxon-name></italic>
                  </th><th rowspan="1" colspan="1">
                    <italic><tp:taxon-name><tp:taxon-name-part taxon-name-part-type="genus" reg="Blumea">Blumea</tp:taxon-name-part> <tp:taxon-name-part taxon-name-part-type="species" reg="diffusa">diffusa</tp:taxon-name-part></tp:taxon-name></italic>
                  </th><th rowspan="1" colspan="1">
                    <italic><tp:taxon-name><tp:taxon-name-part taxon-name-part-type="genus" reg="Blumea">Blumea</tp:taxon-name-part> <tp:taxon-name-part taxon-name-part-type="species" reg="bicolor">bicolor</tp:taxon-name-part></tp:taxon-name></italic>
                  </th></tr><tr><td rowspan="1" colspan="1">Leaf arrangement patterns</td><td rowspan="1" colspan="1">Basal rosette or sub-basal rosette and a few cauline, the cauline ones are all alternate</td><td rowspan="1" colspan="1">Mostly cauline, the uppermost pair are subopposite</td><td rowspan="1" colspan="1">Basal rosette or sub-basal rosette and a few cauline; the cauline ones are all alternate and amplexicaulous</td><td rowspan="1" colspan="1">The lower part of the stem naked, leafless; the leaves mostly aggregated in the middle portion of the stem</td></tr><tr><td rowspan="1" colspan="1">Leaf morphology</td><td rowspan="1" colspan="1">Petioles 0.2 to 0.3 cm long, lower surface purplish, apex acute, leaf blade obovate or obovate-oblong, villous with papillary hair and sparsely multicellular villous, 0.9–3.5× 0.3–1.2 cm</td><td rowspan="1" colspan="1">Sessile, both surfaces green, the apex acute or apiculate, leaf blade oblong or ovate, villous with multicellular hairs and stipitate glands, radical leaves 0.7–3 × 0.4–1.5 cm</td><td rowspan="1" colspan="1">Sessile, both surfaces green, the apex acute to apiculate, obovate or rarely oblanceolate, pilose with colleters and multicellular hairs, 2–6 cm × 1.0–2.5 cm wide</td><td rowspan="1" colspan="1">Lower surface purplish, apex sharply acuminate, blade oblong elliptic, sparsely pilose with multicellular hairs, 5.5–23.5× 1.3–8.6 cm</td></tr><tr><td rowspan="1" colspan="1">Stem</td><td rowspan="1" colspan="1">Erect, occasionally procumbent, usually unbranched, pilose with long, white hairs</td><td rowspan="1" colspan="1">Erect, branched from the base, ascending or rarely procumbent</td><td rowspan="1" colspan="1">Procumbent, stems branched from the base, pilose with long, white hairs</td><td rowspan="1" colspan="1">Erect, generally unbranched, puberulous</td></tr><tr><td rowspan="1" colspan="1">Capitula</td><td rowspan="1" colspan="1">1–4, colleters and pilose on the outer phyllaries, the middle and upper part margin of the inner phyllaries lacerate</td><td rowspan="1" colspan="1">1, glands on the phyllaries</td><td rowspan="1" colspan="1">1, pilose on the phyllaries</td><td rowspan="1" colspan="1">Several formed a lax, terminal panicle, pubescent on the phyllaries</td></tr><tr><td rowspan="1" colspan="1">Florets</td><td rowspan="1" colspan="1">Glabrous</td><td rowspan="1" colspan="1">Sparsely pubescent on the lobes</td><td rowspan="1" colspan="1">Glabrous</td><td rowspan="1" colspan="1">Bisexual florets pubescent, female florets glabrous</td></tr><tr><td rowspan="1" colspan="1">Cypselas</td><td rowspan="1" colspan="1">Pilose, not ribbed</td><td rowspan="1" colspan="1">Pilose, 6–10-ribbed</td><td rowspan="1" colspan="1">Sparsely pilose, 10-ribbed</td><td rowspan="1" colspan="1">Ribbed, pubescent</td></tr></tbody></table></table-wrap><sec sec-type="Key to Blumea species in Myanmar (including the closely related species B. bicolor in the Philippines and B. diffusa in Australia)" id="SECID0EGFAE"><title>Key to <italic><tp:taxon-name><tp:taxon-name-part taxon-name-part-type="genus" reg="Blumea">Blumea</tp:taxon-name-part></tp:taxon-name></italic> species in Myanmar (including the closely related species <italic><tp:taxon-name><tp:taxon-name-part taxon-name-part-type="genus" reg="Blumea">B.</tp:taxon-name-part> <tp:taxon-name-part taxon-name-part-type="species" reg="bicolor">bicolor</tp:taxon-name-part></tp:taxon-name></italic> in the Philippines and <italic><tp:taxon-name><tp:taxon-name-part taxon-name-part-type="genus" reg="Blumea">B.</tp:taxon-name-part> <tp:taxon-name-part taxon-name-part-type="species" reg="diffusa">diffusa</tp:taxon-name-part></tp:taxon-name></italic> in Australia)</title><table-wrap content-type="key" position="anchor" orientation="portrait"><table id="TID0EYFAC" rules="all"><tbody><tr><td rowspan="1" colspan="1">1a</td><td rowspan="1" colspan="1">Plants densely white-woolly</td><td rowspan="1" colspan="1">
                      <bold>2</bold>
                    </td></tr><tr><td rowspan="1" colspan="1">2a</td><td rowspan="1" colspan="1">Outer phyllaries oblong-lanceolate, acute</td><td rowspan="1" colspan="1">
                      <bold><italic><tp:taxon-name><tp:taxon-name-part taxon-name-part-type="genus" reg="Blumea">Blumea</tp:taxon-name-part> <tp:taxon-name-part taxon-name-part-type="species" reg="hieraciifolia">hieraciifolia</tp:taxon-name-part></tp:taxon-name></italic> (Don) DC.</bold>
                    </td></tr><tr><td rowspan="1" colspan="1">2b</td><td rowspan="1" colspan="1">Outer phyllaries linear and tapering</td><td rowspan="1" colspan="1">
                      <bold>3</bold>
                    </td></tr><tr><td rowspan="1" colspan="1">3a</td><td rowspan="1" colspan="1">Capitula in large lax panicles; pappus red; corolla lobes of bisexual florets glabrous</td><td rowspan="1" colspan="1">
                      <bold><italic><tp:taxon-name><tp:taxon-name-part taxon-name-part-type="genus" reg="Blumea">Blumea</tp:taxon-name-part> <tp:taxon-name-part taxon-name-part-type="species" reg="densiflora">densiflora</tp:taxon-name-part></tp:taxon-name></italic> DC.</bold>
                    </td></tr><tr><td rowspan="1" colspan="1">3b</td><td rowspan="1" colspan="1">Capitula in compact, spiciform panicles; pappus white; corolla lobes of bisexual florets hairy</td><td rowspan="1" colspan="1">
                      <bold><italic><tp:taxon-name><tp:taxon-name-part taxon-name-part-type="genus" reg="Blumea">Blumea</tp:taxon-name-part> <tp:taxon-name-part taxon-name-part-type="species" reg="lacera">lacera</tp:taxon-name-part></tp:taxon-name></italic> (Burm. f.) DC.</bold>
                    </td></tr><tr><td rowspan="1" colspan="1">1b</td><td rowspan="1" colspan="1">Plants glabrous or variously pubescent</td><td rowspan="1" colspan="1">
                      <bold>4</bold>
                    </td></tr><tr><td rowspan="1" colspan="1">4a</td><td rowspan="1" colspan="1">Phyllaries at least the outer phyllaries, oblong-ovate to oblong-lanceolate</td><td rowspan="1" colspan="1">
                      <bold>5</bold>
                    </td></tr><tr><td rowspan="1" colspan="1">5a</td><td rowspan="1" colspan="1">Climber; receptacle densely pubescent; corolla lobes of female florets with multicellular hairs</td><td rowspan="1" colspan="1">
                      <bold><italic><tp:taxon-name><tp:taxon-name-part taxon-name-part-type="genus" reg="Blumea">Blumea</tp:taxon-name-part> <tp:taxon-name-part taxon-name-part-type="species" reg="riparia">riparia</tp:taxon-name-part></tp:taxon-name></italic> (Blume) DC.</bold>
                    </td></tr><tr><td rowspan="1" colspan="1">5b</td><td rowspan="1" colspan="1">Erect, receptacle fimbrillate or rarely pilose; corolla lobes of female florets glabrous</td><td rowspan="1" colspan="1">
                      <bold>6</bold>
                    </td></tr><tr><td rowspan="1" colspan="1">6a</td><td rowspan="1" colspan="1">Receptacle fimbrillate or rarely pilose glabrous</td><td rowspan="1" colspan="1">
                      <bold><italic><tp:taxon-name><tp:taxon-name-part taxon-name-part-type="genus" reg="Blumea">Blumea</tp:taxon-name-part> <tp:taxon-name-part taxon-name-part-type="species" reg="lanceolaria">lanceolaria</tp:taxon-name-part></tp:taxon-name></italic> (Roxb.) Druce</bold>
                    </td></tr><tr><td rowspan="1" colspan="1">6b</td><td rowspan="1" colspan="1">Receptacle pilose</td><td rowspan="1" colspan="1">
                      <bold>7</bold>
                    </td></tr><tr><td rowspan="1" colspan="1">7a</td><td rowspan="1" colspan="1">Capitula in narrow panicles</td><td rowspan="1" colspan="1">
                      <bold><italic><tp:taxon-name><tp:taxon-name-part taxon-name-part-type="genus" reg="Blumea">Blumea</tp:taxon-name-part> <tp:taxon-name-part taxon-name-part-type="species" reg="hirsuta">hirsuta</tp:taxon-name-part></tp:taxon-name></italic> (Less.) M. R. Almeid</bold>
                    </td></tr><tr><td rowspan="1" colspan="1">7b</td><td rowspan="1" colspan="1">Capitula in large, spreading panicles</td><td rowspan="1" colspan="1">
                      <bold><italic><tp:taxon-name><tp:taxon-name-part taxon-name-part-type="genus" reg="Blumea">Blumea</tp:taxon-name-part> <tp:taxon-name-part taxon-name-part-type="species" reg="repanda">repanda</tp:taxon-name-part></tp:taxon-name></italic> (Roxb.) Hand.-Mazz</bold>
                    </td></tr><tr><td rowspan="1" colspan="1">4b</td><td rowspan="1" colspan="1">Phyllaries all linear or linear-lanceolate</td><td rowspan="1" colspan="1">
                      <bold>8</bold>
                    </td></tr><tr><td rowspan="1" colspan="1">8a</td><td rowspan="1" colspan="1">Receptacle fimibrillate</td><td rowspan="1" colspan="1">
                      <bold><italic><tp:taxon-name><tp:taxon-name-part taxon-name-part-type="genus" reg="Blumea">Blumea</tp:taxon-name-part> <tp:taxon-name-part taxon-name-part-type="species" reg="aromatica">aromatica</tp:taxon-name-part></tp:taxon-name></italic> DC.</bold>
                    </td></tr><tr><td rowspan="1" colspan="1">8b</td><td rowspan="1" colspan="1">Receptacle glabrous or pilose.</td><td rowspan="1" colspan="1">
                      <bold>9</bold>
                    </td></tr><tr><td rowspan="1" colspan="1">9a</td><td rowspan="1" colspan="1">Leaves purplish on abaxial surface</td><td rowspan="1" colspan="1">
                      <bold>10</bold>
                    </td></tr><tr><td rowspan="1" colspan="1">10a</td><td rowspan="1" colspan="1">Height 20–100 cm, the lower part of the stem naked, leafless, mostly aggregated in the middle portion of the stem</td><td rowspan="1" colspan="1">
                      <bold><italic><tp:taxon-name><tp:taxon-name-part taxon-name-part-type="genus" reg="Blumea">Blumea</tp:taxon-name-part> <tp:taxon-name-part taxon-name-part-type="species" reg="bicolor">bicolor</tp:taxon-name-part></tp:taxon-name></italic> Merr</bold>
                    </td></tr><tr><td rowspan="1" colspan="1">10b</td><td rowspan="1" colspan="1">Height 5–25 cm, leaves basal rosette or sub-basal rosette and a few cauline</td><td rowspan="1" colspan="1">
                      <bold><italic><tp:taxon-name><tp:taxon-name-part taxon-name-part-type="genus" reg="Blumea">Blumea</tp:taxon-name-part> <tp:taxon-name-part taxon-name-part-type="species" reg="htamanthii">htamanthii</tp:taxon-name-part></tp:taxon-name></italic> Y.L.Peng, C.X.Yang &amp; Y.Luo, sp. nov.</bold>
                    </td></tr><tr><td rowspan="1" colspan="1">9b</td><td rowspan="1" colspan="1">Leaves not purplish on abaxial surface</td><td rowspan="1" colspan="1">
                      <bold>11</bold>
                    </td></tr><tr><td rowspan="1" colspan="1">11a</td><td rowspan="1" colspan="1">Pappus reddish</td><td rowspan="1" colspan="1">
                      <bold><italic><tp:taxon-name><tp:taxon-name-part taxon-name-part-type="genus" reg="Blumea">Blumea</tp:taxon-name-part> <tp:taxon-name-part taxon-name-part-type="species" reg="balsamifera">balsamifera</tp:taxon-name-part></tp:taxon-name></italic> (L.) DC.</bold>
                    </td></tr><tr><td rowspan="1" colspan="1">11b</td><td rowspan="1" colspan="1">Pappus white</td><td rowspan="1" colspan="1">
                      <bold>12</bold>
                    </td></tr><tr><td rowspan="1" colspan="1">12a</td><td rowspan="1" colspan="1">Capitula solitary, axillary and terminal</td><td rowspan="1" colspan="1">
                      <bold>13</bold>
                    </td></tr><tr><td rowspan="1" colspan="1">13a</td><td rowspan="1" colspan="1">Diffuse herbs; leaves mostly radical, the cauline ones all alternate</td><td rowspan="1" colspan="1">
                      <bold><italic><tp:taxon-name><tp:taxon-name-part taxon-name-part-type="genus" reg="Blumea">Blumea</tp:taxon-name-part> <tp:taxon-name-part taxon-name-part-type="species" reg="diffusa">diffusa</tp:taxon-name-part></tp:taxon-name></italic> R. Br. ex Benth</bold>
                    </td></tr><tr><td rowspan="1" colspan="1">13b</td><td rowspan="1" colspan="1">Erect herbs; leaves mostly cauline, the uppermost pair subopposite</td><td rowspan="1" colspan="1">
                      <bold><italic><tp:taxon-name><tp:taxon-name-part taxon-name-part-type="genus" reg="Blumea">Blumea</tp:taxon-name-part> <tp:taxon-name-part taxon-name-part-type="species" reg="bifoliata">bifoliata</tp:taxon-name-part></tp:taxon-name></italic> (L.) DC.</bold>
                    </td></tr><tr><td rowspan="1" colspan="1">12b</td><td rowspan="1" colspan="1">Capitula interruptedly spiciform paniculate or loose or dense paniculate</td><td rowspan="1" colspan="1">
                      <bold>14</bold>
                    </td></tr><tr><td rowspan="1" colspan="1">14a</td><td rowspan="1" colspan="1">Inflorescence an interrupted spiciform panicle</td><td rowspan="1" colspan="1">
                      <bold><italic><tp:taxon-name><tp:taxon-name-part taxon-name-part-type="genus" reg="Blumea">Blumea</tp:taxon-name-part> <tp:taxon-name-part taxon-name-part-type="species" reg="fistulosa">fistulosa</tp:taxon-name-part></tp:taxon-name></italic> (Roxb.) Kurz</bold>
                    </td></tr><tr><td rowspan="1" colspan="1">14b</td><td rowspan="1" colspan="1">Inflorescence a loose or dense paniculate</td><td rowspan="1" colspan="1">
                      <bold>15</bold>
                    </td></tr><tr><td rowspan="1" colspan="1">15a</td><td rowspan="1" colspan="1">Leaves spinous-toothed, stems procumbent</td><td rowspan="1" colspan="1">
                      <bold><italic><tp:taxon-name><tp:taxon-name-part taxon-name-part-type="genus" reg="Blumea">Blumea</tp:taxon-name-part> <tp:taxon-name-part taxon-name-part-type="species" reg="oxyodonta">oxyodonta</tp:taxon-name-part></tp:taxon-name></italic> DC.</bold>
                    </td></tr><tr><td rowspan="1" colspan="1">15b</td><td rowspan="1" colspan="1">Leaves not spinous-toothed, stems erect</td><td rowspan="1" colspan="1">
                      <bold>16</bold>
                    </td></tr><tr><td rowspan="1" colspan="1">16a</td><td rowspan="1" colspan="1">Receptacle minutely pilose</td><td rowspan="1" colspan="1">
                      <bold>17</bold>
                    </td></tr><tr><td rowspan="1" colspan="1">17a</td><td rowspan="1" colspan="1">Leaves not lyrately lobed</td><td rowspan="1" colspan="1">
                      <bold><italic><tp:taxon-name><tp:taxon-name-part taxon-name-part-type="genus" reg="Blumea">Blumea</tp:taxon-name-part> <tp:taxon-name-part taxon-name-part-type="species" reg="adenophora">adenophora</tp:taxon-name-part></tp:taxon-name></italic> Franch</bold>
                    </td></tr><tr><td rowspan="1" colspan="1">17b</td><td rowspan="1" colspan="1">Leaves lyrately lobed</td><td rowspan="1" colspan="1">
                      <bold><italic><tp:taxon-name><tp:taxon-name-part taxon-name-part-type="genus" reg="Blumea">Blumea</tp:taxon-name-part> <tp:taxon-name-part taxon-name-part-type="species" reg="sinulata">sinulata</tp:taxon-name-part></tp:taxon-name></italic> (Lour.) Merr</bold>
                    </td></tr><tr><td rowspan="1" colspan="1">16b</td><td rowspan="1" colspan="1">Receptacle glabrous</td><td rowspan="1" colspan="1">
                      <bold>18</bold>
                    </td></tr><tr><td rowspan="1" colspan="1">18a</td><td rowspan="1" colspan="1">Achenes ribbed</td><td rowspan="1" colspan="1">
                      <bold>19</bold>
                    </td></tr><tr><td rowspan="1" colspan="1">19a</td><td rowspan="1" colspan="1">Plants more or less glabrate</td><td rowspan="1" colspan="1">
                      <bold><italic><tp:taxon-name><tp:taxon-name-part taxon-name-part-type="genus" reg="Blumea">Blumea</tp:taxon-name-part> <tp:taxon-name-part taxon-name-part-type="species" reg="virens">virens</tp:taxon-name-part></tp:taxon-name></italic> Wall. ex DC.</bold>
                    </td></tr><tr><td rowspan="1" colspan="1">19b</td><td rowspan="1" colspan="1">Plants pubescent or variously glandular</td><td rowspan="1" colspan="1">
                      <bold><italic><tp:taxon-name><tp:taxon-name-part taxon-name-part-type="genus" reg="Blumea">Blumea</tp:taxon-name-part> <tp:taxon-name-part taxon-name-part-type="species" reg="napifolia">napifolia</tp:taxon-name-part></tp:taxon-name></italic> DC.</bold>
                    </td></tr><tr><td rowspan="1" colspan="1">18b</td><td rowspan="1" colspan="1">Achenes subangulate to terete</td><td rowspan="1" colspan="1">
                      <bold>20</bold>
                    </td></tr><tr><td rowspan="1" colspan="1">20a</td><td rowspan="1" colspan="1">Leaves usually not lobed; corollas purple</td><td rowspan="1" colspan="1">
                      <bold><italic><tp:taxon-name><tp:taxon-name-part taxon-name-part-type="genus" reg="Blumea">Blumea</tp:taxon-name-part> <tp:taxon-name-part taxon-name-part-type="species" reg="axillaris">axillaris</tp:taxon-name-part></tp:taxon-name></italic> (Lam.) DC.</bold>
                    </td></tr><tr><td rowspan="1" colspan="1">20b</td><td rowspan="1" colspan="1">Leaves often lyrately lobed; corollas yellow</td><td rowspan="1" colspan="1">
                      <bold><italic><tp:taxon-name><tp:taxon-name-part taxon-name-part-type="genus" reg="Blumea">Blumea</tp:taxon-name-part> <tp:taxon-name-part taxon-name-part-type="species" reg="lacera">lacera</tp:taxon-name-part></tp:taxon-name></italic> (Burm. f.) DC.</bold>
                    </td></tr></tbody></table></table-wrap></sec></tp:treatment-sec><ref-list><ref id="B6"><mixed-citation xmlns:xlink="http://www.w3.org/1999/xlink" xlink:type="simple"><person-group><name name-style="western"><surname>Merrill</surname><given-names>ED</given-names></name></person-group> (<year>1912</year>) <article-title>New or Noteworthy Philippine Plants, IX.</article-title><source>The Philippine Journal of Sciences (Section C, Botany)</source><volume>7</volume>: <fpage>259</fpage>–<lpage>357</lpage>.</mixed-citation></ref><ref id="B10"><mixed-citation xmlns:xlink="http://www.w3.org/1999/xlink" xlink:type="simple"><person-group><name name-style="western"><surname>Randeria</surname><given-names>AJ</given-names></name></person-group> (<year>1960</year>) <article-title>The <tp:taxon-name><tp:taxon-name-part taxon-name-part-type="family">Compositae</tp:taxon-name-part></tp:taxon-name> genus <italic><tp:taxon-name><tp:taxon-name-part taxon-name-part-type="genus">Blumea</tp:taxon-name-part></tp:taxon-name></italic>: A taxonomic revision.</article-title><source><tp:taxon-name><tp:taxon-name-part taxon-name-part-type="genus">Blumea</tp:taxon-name-part></tp:taxon-name></source><volume>10</volume>: <fpage>176</fpage>–<lpage>317</lpage>.</mixed-citation></ref></ref-list></tp:taxon-treatment>
